# Supplementary material for: Therapeutic Potential of Baicalein in Endometrial Cancer: Suppression of mTOR Signaling and Synergy with Metformin
Source: Int J Mol Sci. 2025 Nov 15;26(22):11061. doi: 10.3390/ijms262211061 (PMC12652256; doi:10.3390/ijms262211061)
Supplement: Supplementary file 1 [file ijms-26-11061-s001.zip]

Archive with 1 entries (1 files):
- ijms-3936390-supplementary.pdf
